# Supplementary material for: Technically Challenging Percutaneous Interventions of Chronic Total Occlusions Are Associated with Enhanced Platelet Activation
Source: J Clin Med. 2023 Oct 29;12(21):6829. doi: 10.3390/jcm12216829 (PMC10648871; doi:10.3390/jcm12216829)
Supplement: Supplementary file 1 [file jcm-12-06829-s001.zip]

Archive with 2 entries (2 files):
- Supplementary Table S1 Primers.xlsx
- Supplementary Tables S2 and S3.pdf
